# Supplementary material for: Dynamics of the fecal microbiome in patients with recurrent and nonrecurrent Clostridium difficile infection
Source: Genome Med. 2016 Apr 27;8:47. doi: 10.1186/s13073-016-0298-8 (PMC4847246; doi:10.1186/s13073-016-0298-8)
Supplement: Additional file 1: Table S1. — Sample description and metadata. The relative abundance of the top 100 operational taxonomic units (OTUs), with taxonomic classification, for all samples is listed in columns. Metadata for each sample is described across each row. (XLSX 236 kb) [file 13073_2016_298_MOESM1_ESM.xlsx]

## Sheet: TableS1_sample.descr.txt
Table S1. Sample description and metadata. The relative abundance of the top 100 operational taxonomic units (OTUs), with taxonomic classification, for all samples is listed in columns. Metadata for each sample is described across each row (1 = 'yes'; 0 = 'no' for binary categories). OTUs were clustered at a 97% cutoff, and classified using the RDP database (v10).
sampleID	patientID	updated_index	updated_recur	updated_reinfected	patient group	index_sample_n	rel_day_to_index	POS_NEG	sample status	plating results	ribotype	IDSA severity score (y/n)	prior abx exposure	LAB: WBC_PEAK	LAB: CREAT_PEAK	Abdominal pain (y/n)	ppi (y/n)	IBD (y/n)	invsimpson	PAM cluster	Otu00001_Enterobacteriaceae	Otu00002_Enterococcus	Otu00003_Bacteroides	Otu00004_Escherichia	Otu00005_Veillonella	Otu00006_Bacteroides	Otu00007_Lactobacillus	Otu00008_Faecalibacterium	Otu00009_Parabacteroides	Otu00010_Bacteroides	Otu00011_Akkermansia	Otu00012_Clostridium_XI	Otu00013_Blautia	Otu00014_Streptococcus	Otu00015_Lachnospiraceae	Otu00016_Clostridium_XlVa	Otu00017_Bifidobacterium	Otu00018_Fusobacterium	Otu00019_Alistipes	Otu00020_Blautia	Otu00021_Ruminococcus2	Otu00022_Streptococcus	Otu00023_Roseburia	Otu00024_Bacteroides	Otu00025_Lactobacillus	Otu00026_Parabacteroides	Otu00027_Blautia	Otu00028_Clostridium_sensu_stricto	Otu00030_Blautia
DA0165	EIN00010	1	0	0	nonrecurrent	1	0	positive	index	positive	FP308	0	yes	0.8	0.8	0	0	0	12.4772	3	0.0432503	0.037844	5.09272	9.53128	1.29751	17.7975	0	12.6507	0.42169	0.167595	0.0108126	2.38958	0.135157	0.0108126	0.0162188	0.805536	0	0.102719	0.80013	0	0	0.0648754	0	1.92464	0	2.30848	0	0	0.0324377
DA0208	EIN00010	0	0	0	nonrecurrent	2	6	negative	treatment	negative	Negative	NA	no	9.8	1	NA	0	0	8.3357	3	3.28089	1.38825	21.2309	4.57658	0.0231374	20.9949	0.0323924	0.0277649	11.4854	6.7515	0.0323924	0.416474	0	0.356317	0	1.80935	0.175845	0	0	0	5.03008	0	0	0	0.0416474	0	0	0	0.00925497
DA0299	EIN00023	1	0	0	nonrecurrent	1	0	positive	index	positive	FP311	1	no	56.3	1.4	1	0	0	12.1867	3	0.0496681	0.0135459	1.23719	0.0180611	2.22152	10.5974	0.00903057	2.57371	2.71369	21.0186	0.139974	5.5538	1.76548	0.117397	0.528288	5.08873	0.094821	0	2.2441	0	3.27358	0.126428	0.0361223	0.139974	0.0225764	5.11582	0.812751	0.0135459	0.031607
DA0345	EIN00023	0	0	0	nonrecurrent	2	7	positive	treatment	negative	Negative	1	no	56.3	1.4	NA	0	0	216.995	1	0	0.664385	0.0603986	0.0503322	2.97967	0.463056	0.442923	0.0704651	0.45299	0.442923	1.39923	0.31206	0.402658	1.70123	0.181196	0.503322	0.583853	0.0201329	0.0704651	0	0.573787	0.634186	0	0	0.221462	0.0603986	1.79183	0	0
DA0338	EIN00030	0	0	0	nonrecurrent	0	-43	negative	treatment	negative	Negative	NA	yes	10.4	4	NA	1	0	7.47469	3	18.0726	0.200153	6.20474	0	0.211927	29.0399	0.0235474	0	0	1.63655	0.0529817	4.53876	0.0294343	3.22011	0.777065	1.79549	0.794725	0	0	0	2.03096	0.135398	0.0883028	0	0	0	0.170719	0.241361	0
DA0498	EIN00030	1	0	0	nonrecurrent	1	0	positive	index	positive	unresolved	1	no	20	3.7	0	0	0	2.20922	1	0	0.00888573	0.0622001	0.115514	0.0177715	0.0266572	0.0710858	0.0710858	0.0533144	0.00888573	0.0355429	0.00888573	0	0.302115	0.0177715	0	1.56389	0	0	0	0.0177715	0.0266572	0	0	0	0.0799716	0.0266572	0.1244	0.0622001
DA0527	EIN00030	0	0	0	nonrecurrent	2	6	positive	treatment	negative	Negative	1	no	20	3.7	NA	0	0	6.43051	3	8.78505	0.0274876	29.5107	19.1424	0	3.62837	0	0	2.86421	0.0494777	0.00549753	2.52336	0	0	0	0	0	0	1.18747	0	0	0.00549753	0	0.0219901	0	13.1006	0	0	0
DA0394	EIN00042	1	0	0	nonrecurrent	1	0	positive	index	positive	F027	1	yes	32.4	1.8	0	1	0	4.45223	1	0	0.0126743	0.0633714	39.1762	0	0	0.0126743	21.071	0	0.0316857	0.0570342	0.120406	0.0380228	0	5.29151	8.52345	0.899873	0	0	0	0	0.0316857	0.0190114	0	0.0126743	0	0	0.0190114	0.126743
DA0461	EIN00048	1	0	0	nonrecurrent	1	0	positive	index	positive	unresolved	1	no	66.4	1.1	1	0	0	4.36289	2	37.2812	0.446429	0	6.04464	0.866071	0	0.495536	0	0	0.00892857	0.0267857	0.339286	0	0.183036	0	0	0.0357143	19.308	0	0	0	0.0848214	0.0178571	0	0	0	0	0.160714	0
DA0530	EIN00052	1	0	0	nonrecurrent	1	0	positive	index	positive	F002	0	yes	13	1.5	0	1	0	6.31192	3	0.0966884	2.10902	21.9422	0.0181291	0	26.2932	0.0181291	0	3.51704	7.96471	0.0362582	0.688905	0	0.19942	0	0	0	0	0.00604303	0.0483442	0.85811	0	0.0120861	0	0	3.41431	0	0	0
DA2559	EIN00056	1	0	0	nonrecurrent	1	0	positive	index	positive	FP420	0	no	11.3	0.8	1	0	0	3.03309	1	0.528413	0.129938	1.37734	0.0129938	0.0129938	1.09581	0.00433125	0	0.134269	0.31185	51.8018	2.60308	0	0.303188	0.420132	0.4851	0.238219	23.6313	0.190575	1.55492	0	0.142931	0.017325	0	0	0.121275	0.142931	0.0303188	0.402807
DA0673	EIN00078	1	0	0	nonrecurrent	1	0	positive	index	positive	unresolved	1	no	7.8	4.4	1	0	0	7.07296	3	0	0.218507	20.2356	0.0190006	0.950029	7.11571	0.0190006	0	2.20407	23.3517	19.2951	3.78111	0	0.0285009	0.00950029	0.874026	0.00950029	1.52955	2.33707	0	0.00950029	0	0	0	0.0285009	0.142504	0	0	0.0190006
DA0718_R	EIN00078	0	0	0	nonrecurrent	2	15	NA	recovery	negative	Negative	NA	no	9.9	2.1	NA	0	0	1.07325	4	0	96.6116	0.0214454	0.0643363	0.536136	0	1.52262	0	0	0	0	0	0	0	0	0	0	0	0	0	0	0	0.0428908	0	1.09372	0	0	0	0
DA0734_R	EIN00078	0	0	0	nonrecurrent	3	20	NA	recovery	negative	Negative	NA	no	8.7	2.8	NA	0	0	16.5808	4	8.08502	4.56345	0	0.208377	20.0667	0	1.4378	0	0	0.0208377	0.333403	0.416753	0	0	0	0	0	0	0	0	0	0	0	0	24.7552	0	0	0.437591	0
DA0705	EIN00082	1	0	0	nonrecurrent	1	0	positive	index	positive	FP416	1	no	16.6	1.2	1	0	0	5.48599	3	1.05337	0.772472	0	11.0955	34.3399	18.6096	0.280899	13.2022	0	0.0702247	0.140449	0.140449	3.58146	2.52809	0	0.983146	0	0.280899	2.87921	0	0	0.491573	0	0	0	0	0	0	0.140449
DA0725	EIN00082	0	0	0	nonrecurrent	2	8	positive	treatment	positive	FP432	1	no	16.6	1.2	NA	0	0	4.64647	1	0	0.920605	0.0185357	39.3142	5.08496	21.798	0	0.2595	0	0.0123571	0.00617856	0.963855	0.117393	0.135928	0.654927	0.617856	0.0247142	7.36484	1.557	0.0123571	0	3.03367	0.0185357	0	0	0	0	0	0.0370714
DA0721_R	EIN00084	1	0	0	nonrecurrent	1	0	positive	index	positive	unresolved	0	yes	7.5	1.1	0	0	0	10.856	3	0.0153351	0	21.7911	0.0766754	0	10.6885	0	0	0	2.60696	0.199356	0.153351	0.0460052	0.0306701	14.9824	0.122681	0	0	2.63763	1.05812	4.69253	0.0153351	0.122681	0	0	0	0.414047	0	1.1348
DA0731	EIN00084	0	0	0	nonrecurrent	2	9	NA	treatment	negative	Negative	NA	no	7.2	1	NA	0	0	3.53435	3	0.060153	0	51.0355	0	0.214832	0	0	0	11.0853	0.0859328	0.0343731	0.0515597	5.94655	0	1.14291	0.343731	0.0687462	0	0.0171866	4.16774	0.00859328	0.120306	0	0	0	0	0.206239	0	0.146086
DA0752	EIN00084	0	0	0	nonrecurrent	3	18	NA	recovery	negative	Negative	NA	no	6.1	1	NA	0	0	6.52359	4	0.164986	0.128323	0.091659	0	0.219982	0	0	0	0	0	0.311641	0.164986	0	16.8653	0	0	0	0	0	0	0	11.4207	0	0	0.0733272	0	0	0	0
DA0735	EIN00086	1	0	0	nonrecurrent	1	0	positive	index	positive	unresolved	1	no	27.5	1.3	1	0	0	1.82872	4	0.250811	0.0295072	0.649159	0.0147536	0	0	0	0	0	0	0.354087	0.0737681	0	1.69667	0.0590145	0.0442608	0.0295072	0	0.147536	0.0590145	0.0295072	12.1275	0	0	0	0	0	0	0
DA0741	EIN00086	0	0	0	nonrecurrent	2	7	positive	treatment	negative	Negative	1	no	27.5	1.3	NA	0	0	7.28137	1	0.00831186	26.0078	0.124678	6.46663	0.0498712	0.0415593	0	0	0.0748067	0.0332474	0.282603	33.422	0	0	0	0.199485	0	0	0	0	0	0.124678	0.00831186	0	0.232732	0	0	0	0.0498712
DA0776	EIN00086	0	0	0	nonrecurrent	3	14	NA	treatment	negative	Negative	NA	no	13.3	0.8	NA	0	0	7.79908	3	0	1.0582	0.00755858	0	6.74981	0	0	0	6.83296	0.0529101	0.0907029	3.86999	0	0.26455	26.9085	16.6364	0	0	0	0	6.4777	0.0302343	0	0	0	0	0	0	5.67649
DA0904	EIN00110	1	0	0	nonrecurrent	1	0	positive	index	positive	F017	1	yes	16.1	0.7	0	1	0	7.6368	1	0.0113014	5.78064	0.0395547	0.0113014	0	0.00565068	0	0	0	0	6.65084	12.0811	11.3635	0.175171	1.37311	9.30666	9.97344	0.00565068	0	0	0.175171	10.499	0.0395547	0	0	0	25.7445	0.0960615	0
DA1365	EIN00110	0	0	0	nonrecurrent	2	110	negative	recovery	negative	Negative	NA	no	12.7	0.7	NA	0	0	1.22626	4	0.0435303	89.8085	0.0326477	0	0.0108826	0	0	0	0	0	0.00544129	0.0544129	0	9.68549	0	0	0	0	0	0	0	0	0	0	0	0	0	0.0163239	0
DA0918	EIN00113	1	0	0	nonrecurrent	1	0	positive	index	positive	F027	1	yes	29.2	0.9	0	1	0	2.19509	2	64.8945	0.0153433	0	0.0153433	8.83007	0	2.23245	0	0.0153433	0.0460299	0.0767165	0.0153433	0	13.3717	0	0	0	0	0	0	0	0	0	0	0	0	0	0	0
DA0941	EIN00113	0	0	0	nonrecurrent	2	8	positive	treatment	positive	F053_163	1	no	29.2	0.9	NA	0	0	1.21382	1	0	8.25159	0.0498753	90.435	0	0.105292	0	0.0166251	0	0.0055417	0.277085	0.0443336	0	0.0221668	0	0.0166251	0	0	0.0720421	0	0	0.0277085	0	0	0	0.0221668	0	0.188418	0
DA0980	EIN00113	0	0	0	nonrecurrent	3	14	negative	treatment	negative	Negative	1	no	63.9	0.6	NA	0	0	5.73399	1	0.0461315	35.4027	0.0131804	18.3604	5.58192	0.0197707	0.0461315	0	0	0.0197707	3.99367	0.718334	0	1.50916	0.790826	0.184526	0.112034	3.57849	0	0	0.131804	0	0	0	0	0	0.0527218	0	0.369052
DA0926	EIN00114	1	0	0	nonrecurrent	1	0	positive	index	positive	unresolved	0	yes	0.9	1.2	1	1	0	6.85785	1	0.482347	0.139234	0.0348086	28.0408	0.233715	3.92342	0	0	0	0.014918	0.114371	1.84485	0.0447539	1.96917	0.735952	5.53456	3.22228	0	0	5.10691	0	0.795624	0	0	0	0	0	0	1.23819
DA0948	EIN00114	0	0	0	nonrecurrent	2	6	positive	treatment	negative	Negative	NA	no	0.9	1.2	NA	0	0	1.50944	1	0	18.1847	0.031736	79.3928	0.555379	0.0105787	0.0211573	0	0	0.0105787	0.031736	0.00528933	0.0105787	0.15868	0	0	0	0	0	0	0	1.16365	0	0	0	0	0	0	0
DA0939	EIN00116	1	0	0	nonrecurrent	1	0	positive	index	positive	F014_020	1	yes	16.8	1.3	1	1	0	7.09128	1	0.776347	4.03701	0.0452869	34.0946	6.45662	0	1.28744	0	0	0.0129391	3.02775	2.84014	0	0.336417	0.00646956	1.66915	0	9.52319	0	0	0	0.401113	0.666365	0	0	0	0	0.207026	1.68209
DA0977	EIN00116	0	0	0	nonrecurrent	2	11	NA	treatment	positive	F014_020	1	no	18	1	NA	0	0	5.00069	4	12.5294	23.2089	0.0588631	19.2146	0.00840901	0	18.298	0.00840901	0	0.025227	0	0.269088	0	0.672721	0.00840901	0	0	0	0	0	0	0.16818	0.016818	0	0	0	0	0	0
DA0991_R	EIN00116	0	0	0	nonrecurrent	3	14	NA	treatment	positive	F014_020	1	no	15.6	0.7	NA	0	0	163.196	1	2.08333	4.79497	0.132275	1.42196	2.71164	0	1.4881	0	0	0	0.694444	0.297619	0	0.132275	0.0661376	0	0.132275	0	0	0	0	0.496032	0	0	0	0	0	0	0
DA1033_R	EIN00116	0	0	0	nonrecurrent	4	29	negative	recovery	negative	Negative	1	no	15.2	0.6	NA	0	0	1.16266	4	0.376412	92.7227	0.28679	0.0896218	0	0.0537731	0.537731	0	0	0.0358487	0.250941	0.0716974	0	0.0896218	0.0716974	0	0	0	0	0	0	0.0358487	0	0	0	0	0	0	0
DA0949	EIN00121	1	0	0	nonrecurrent	1	0	positive	index	positive	F027	0	yes	11	0.7	1	1	0	2.64588	2	58.1857	4.2405	0	0.0881601	12.2719	0	1.34885	0	0.00881601	0.00881601	0.026448	0.00881601	0	0.431984	0	0	3.306	0	0	0	0	0	0	0	0	0	0	0	0
DA0978	EIN00121	0	0	0	nonrecurrent	2	7	positive	treatment	negative	Negative	NA	no	11	0.7	NA	0	0	2.42185	4	0.0130548	60.8355	0	0.796345	1.20104	0	1.68407	0	0	0	0.195822	0	0	1.68407	0	0	0	0	0	0	0	0	0	0	3.68146	0	0	0	0
DA0993	EIN00121	0	0	0	nonrecurrent	3	15	NA	recovery	negative	Negative	NA	no	8.5	0.6	NA	0	0	3.37279	4	0	43.1576	0	0.0108956	1.02419	0	0.751798	0.0217912	0	0.0435825	0.0762693	0	0	5.68751	0	0	0	0	0	0	0	0	0	0	0.0108956	0	0	0	0
DA1026	EIN00129	1	0	0	nonrecurrent	1	0	positive	index	positive	F015	1	no	15.2	0.9	1	0	0	3.90362	3	0.0805477	0.18526	42.9883	0.0483286	0.0563834	0.0483286	0.0161095	0	0	0.0402739	0.112767	3.2944	19.9033	0.0483286	0	3.27024	0.942408	0.52356	0	0.0402739	0.16915	0	0.0241643	0	0.0483286	0	0	0.225534	0
DA1039	EIN00129	0	0	0	nonrecurrent	2	6	positive	treatment	negative	Negative	1	no	15.2	0.9	NA	0	0	72.4927	1	0.0913706	0.22335	11.736	1.18782	3.13706	0.071066	1.68528	0	0.0203046	0	0.395939	1.85787	0.142132	2	0.0304569	1.25888	0.568528	0.0913706	0	0	0	1.09645	0	0	2.77157	0	0	0.314721	0.0304569
DA1044	EIN00134	1	0	0	nonrecurrent	1	0	positive	index	positive	FP440	0	no	10.5	0.4	0	0	1	7.44883	3	0.890067	0.10871	0.033972	0.326131	0	0	0	30.9553	0	0	0	0.312542	10.6944	0.271776	0	0.808534	2.75173	0	0	0.264982	6.44109	0.319337	1.42682	0	0	0	5.00747	0	0.332926
DA1088	EIN00135	1	0	0	nonrecurrent	1	0	positive	index	negative	unresolved	1	no	16	0.6	NA	0	0	1.06643	4	0.0167748	96.9358	0.095057	0.111832	0.0111832	0.0447327	0	0.0111832	0	0.027958	0.0335495	0	0	0	0	0	0	0	0.027958	0	0.0391411	0.190114	0	0.184522	0	0	0	0.0335495	0
DA1193	EIN00160	1	0	0	nonrecurrent	1	0	positive	index	positive	F017	1	yes	5.6	0.6	1	1	0	3.18309	2	40.223	0.0398248	0.0796495	0.199124	16.0096	0	35.5237	0	0	0	0.0398248	0	0	5.25687	0	0	0	0	0	0	0	0	0.0398248	0	0	0	0	0	0
DA1217	EIN00160	0	0	0	nonrecurrent	2	5	positive	treatment	positive	F017	NA	no	5.6	0.6	NA	0	0	1.11832	4	0	0.089153	0.0594354	0.118871	0.208024	0	94.5914	0	0	0	0.118871	0.089153	0	0.564636	0	0	0	0	0	0	0	1.0104	0	0	0	0	0	0	0
DA1287	EIN00160	0	0	0	nonrecurrent	3	20	negative	recovery	negative	Negative	1	no	17.5	0.4	NA	0	0	6.14254	4	0.0138908	3.75052	0.0138908	0.0277816	7.37602	0	22.267	0	0	0	0	10.7793	0	10.5292	9.43187	0.0138908	0	0	0	0	0	0.236144	0	0.0138908	0	0	27.2399	1.01403	0
DA1231	EIN00166	1	0	0	nonrecurrent	1	0	positive	index	positive	F014_020	0	no	0.1	0.6	1	0	0	9.12434	3	0.148881	0.00480261	5.67189	0.0336183	1.35914	28.9982	0	2.36769	0.537893	1.36394	8.71194	2.42532	1.52723	0.259341	0.667563	0.0192105	0.340985	0	0.384209	0	1.14302	0.187302	0.878878	6.37307	0.254538	0	1.05657	0.00480261	0
DA1249	EIN00166	0	0	0	nonrecurrent	2	8	positive	treatment	negative	Negative	NA	no	0.1	0.6	NA	0	0	204.362	1	0.050813	0.050813	0.813008	0	4.62398	0	0.558943	0	0	0.203252	0.355691	1.1687	0	1.21951	0.050813	0	0	0	0	0	0	0.152439	0	0	0	0	0	0	0
DA1223	EIN00167	1	0	0	nonrecurrent	1	0	positive	index	positive	FP312	0	no	7.4	0.6	1	0	0	11.2521	3	0.0117357	0.176036	24.5922	0.00586786	0.0117357	3.66154	0.0528107	2.83417	0.381411	6.29034	0	0.181904	0.269921	3.16864	0.24645	0	0.0704143	0.715878	1.10316	0	0.73935	0	0.158432	2.34127	0	0.269921	0	0.751086	0
DA1250	EIN00167	0	0	0	nonrecurrent	2	7	positive	treatment	positive	FP402	NA	no	7.4	0.6	NA	0	0	3.52413	4	14.592	46.6587	0.881477	0.0119119	0	0.238237	0.0714711	0.13103	0.369267	0.309708	0.262061	0.273973	0	0.96486	0	0.0357356	0.107207	0	0.0595593	0	0.0714711	0	0	0.083383	0	0.428827	0.0357356	0.0357356	0
DA1227	EIN00168	1	0	0	nonrecurrent	1	0	positive	index	positive	F027	0	no	8	0.3	1	0	0	4.95411	3	1.11528	0.0589812	0.0321716	0.123324	0	33.6515	0	0	22.9062	0.0268097	0.0160858	5.54424	0	1.08847	5.06702	0.514745	1.98391	0	0	0	0	0.00536193	0.0321716	16.8579	0	0	0	0	0.407507
DA1251	EIN00168	0	0	0	nonrecurrent	2	7	positive	treatment	negative	Negative	NA	no	8	0.3	NA	0	0	7.16107	3	0.0137542	19.9917	0.0687711	23.6572	0	15.1365	4.38759	0.0137542	2.38636	0	0	1.26539	0	5.67361	0.0275084	1.93934	0	0.0137542	0	0	0	5.30225	0.00687711	0	0	0	0	0	0
DA1388	EIN00191	1	0	0	nonrecurrent	1	0	positive	index	positive	FP311	0	yes	2.8	0.7	1	1	0	5.31295	3	0	1.12431	37.9572	15.0594	0	0	0	0	0	0.0158353	0.0475059	0.308789	0	0.0158353	5.55028	1.15598	3.53127	0	0	3.89549	0	0.253365	0	0	0	0	0	0.0870942	0.823436
DA1419	EIN00191	0	0	0	nonrecurrent	2	7	positive	treatment	negative	Negative	NA	no	2.8	0.7	NA	0	0	5.69365	3	0	2.16253	29.0336	29.8615	0.0760264	0.0168947	0.067579	0.0253421	0	0.0506842	0.329448	1.71482	0.0760264	0	0.565974	0.0506842	0.0168947	0	0.0168947	0.0253421	0.0168947	0.397027	0	0	0.0844737	6.15813	0	0	0.168947
DA1468	EIN00197	1	0	0	nonrecurrent	1	0	positive	index	positive	FP406	0	no	11.8	1	0	1	0	5.61083	3	0.232115	0.107768	23.7503	32.0567	6.56553	9.20998	0	0	0	0.00828981	0.0911879	0	0	0.165796	4.98218	0.132637	0.0746083	0.256984	0	1.18544	3.53975	0.630026	0	0	0	0	0	0	0.215535
DA1484	EIN00197	0	0	0	nonrecurrent	2	6	positive	treatment	negative	Negative	NA	no	11.8	1	NA	0	0	7.65618	1	0	1.85293	0.0364751	26.0943	4.65422	0.401226	0	0	0	0.0437701	0.11672	2.46571	0.0437701	0.0437701	0.00729501	0.838926	0.269915	19.9008	0	0	0	0.16049	0.0510651	0	0.00729501	0	0	0.0510651	0
DA1525	EIN00197	0	0	0	nonrecurrent	3	14	negative	treatment	negative	Negative	NA	no	7.2	2.1	NA	0	0	6.69698	3	0.0234811	0.164367	1.50279	23.2228	0.352216	28.2301	0	2.78838	0	0.146757	0.0352216	0.0293513	4.78427	1.64367	3.68653	0.140886	5.06604	0.0645729	0	0.0117405	0.0117405	0.270032	0.293513	0	0	0	0	4.87232	0.00587027
DA1482	EIN00198	1	0	0	nonrecurrent	1	0	positive	index	positive	F002	1	no	11.2	7.5	0	0	0	12.072	3	0.253623	0	10.157	0.144928	0.0120773	14.8128	0	1.31643	3.01932	0	13.442	0	8.07971	0.591787	0.0724638	0.404589	0.374396	0.00603865	12.8865	1.85386	0.307971	0.0120773	0.452899	0	0	0	0	0	0.2657
DA1514	EIN00198	0	0	0	nonrecurrent	2	8	positive	treatment	negative	Negative	NA	no	11.2	7.5	NA	0	0	5.72542	3	0.00970073	0.145511	34.5249	19.7992	0.339526	0	0.0194015	0.0194015	0	0.388029	5.00073	0.169763	0.499588	0.227967	7.43076	1.13499	1.03798	0	0.0145511	0.184314	0.116409	0.0727555	0	0	0	0.0776059	0	0.0679051	0.334675
DA1609	EIN00211	1	0	0	nonrecurrent	1	0	positive	index	positive	F027	0	no	8.9	3.9	1	0	0	6.24596	3	0	5.65594	6.88876	37.1918	0	5.64653	0	0	0	1.0352	0.0282326	0.734049	0.461133	0.0658762	2.96443	0.21645	0.244683	0	0	0.0188218	9.32618	0.075287	0	0.178807	0	3.69848	0.0658762	0	0.0470544
DA1621	EIN00212	1	0	0	nonrecurrent	1	0	positive	index	positive	F027	0	no	8.9	3.9	1	0	0	5.5647	3	18.7078	0.256773	0.0262013	18.2518	0	20.437	0	0	0	23.5288	0.0104805	0	0	2.10659	0	0	0.0104805	0	0	0.0104805	0	0	0.0209611	0	0	0	2.30572	0	0
DA1686	EIN00218	1	0	0	nonrecurrent	1	0	positive	index	positive	FP308	1	no	0.2	1	1	0	0	2.37502	4	0	38.7557	0.0161381	0	0.0564835	0	3.46163	0	0	0	0.0161381	51.8922	0	0.0322763	0	0	0	0	0	0	0	2.44493	0.0161381	0	0	0	0	0	0
DA1810	EIN00232	1	0	0	nonrecurrent	1	0	positive	index	positive	F002	0	yes	0.2	1	0	1	0	8.95301	3	0	4.87805	7.91683	1.52739	0.319872	0	0.479808	0.447821	0	21.3515	0.583766	0	0	5.48581	0.551779	0	0.263894	0.0159936	1.27149	0	2.27109	0.0879648	0.0319872	0	8.90844	0	0	0	0.263894
DA1837	EIN00232	0	0	0	nonrecurrent	2	7	positive	treatment	negative	Negative	NA	no	0.2	1	NA	0	0	2.76997	1	0.108759	6.74308	0.627458	58.8137	0.292814	2.43454	0.0250983	0	1.96603	1.13779	8.01472	0.376475	0.108759	0.719485	0	0.15059	0.0669288	0.0501966	0.543797	0	0.0250983	1.06249	0.0501966	0.351376	0	2.14172	0	0	0
DA2095	EIN00255	1	0	0	nonrecurrent	1	0	positive	index	positive	F014_020	0	no	5.4	1.1	1	0	0	1.09156	4	0.566746	95.8621	0.0409696	0.0273131	0.498464	0	0	0	0	0	0	0	0	0.0887675	0.0136565	0	0	0.0341413	0.0273131	0	0	0.894503	0	0	0	0	0	0	0
DA2102	EIN00255	0	0	0	nonrecurrent	2	1	positive	treatment	positive	F014_020	NA	no	5.4	1.1	NA	0	0	1.72326	2	71.7104	25.8759	0.0936079	0.0267451	0.0133726	0.100294	0	0.00668628	0.140412	0.0267451	0.0334314	0	0	0	0	0.046804	0	0	0.0534902	0.00668628	0	0.00668628	0	0.0936079	0	0	0	0	0
DA2444	EIN00295	1	0	0	nonrecurrent	1	0	positive	index	positive	F014_020	1	no	4.6	2.7	1	0	0	6.8927	3	9.06792	0.0574647	4.51672	21.9285	1.60901	2.55143	1.43662	0.0229859	8.19446	1.27572	0.0114929	0.0344788	0	0.0459717	0.0114929	0.0919435	0	0.0114929	0	0.0114929	0	0.0114929	0.0459717	0	0	26.4567	0	0	0.0114929
DA2792	EIN00308	1	0	0	nonrecurrent	1	0	positive	index	positive	F014_020	0	no	7.7	1.2	1	0	0	2.07855	1	10.382	6.23642	0.0633599	67.9037	0	0	0.217234	0	0	0.0271542	0.0271542	0	0	1.76503	0	0	0	0	0	0	0	2.09993	0.0905141	0	0	0	0	0	0
DA2850	EIN00308	0	0	0	nonrecurrent	2	14	NA	treatment	negative	Negative	NA	no	0.9	0.9	NA	0	0	1.63462	4	0.0117633	75.097	0	0.0117633	0	0	0	0	0	0	0.03529	21.821	0	0	0	0	0	0	0	0	0	0	0	0	0	0	0	0	0
DA2910	EIN00308	0	0	0	nonrecurrent	3	28	negative	recovery	negative	Negative	NA	no	0.4	1.3	NA	0	0	1.54915	4	0	78.3874	0.0546363	0.0390259	0	0	3.87918	0	0	0.00780518	0.0468311	0.21074	0	0.085857	0	0	0	0	0	0	0	0.00780518	0	0	0	0	0	0	0
DA2819	EIN00313	1	0	0	nonrecurrent	1	0	positive	index	positive	F014_020	0	no	11.7	0.4	0	0	0	4.55764	1	0.0314703	0.0755287	0.855992	43.2717	6.50806	6.75982	0	0.0125881	0	0.182528	0.100705	2.52392	0	4.73943	7.98716	0.0629406	0.0755287	9.03827	0.0755287	0.352467	0	3.96526	0	1.39099	0	0	0	0	0.0944109
DA2832	EIN00313	0	0	0	nonrecurrent	2	1	positive	treatment	positive	F014_020	NA	no	11.7	0.4	NA	0	0	7.29038	1	1.38129	0.0884027	2.09956	20.6807	12.2051	5.82353	0.198906	0	0	0.0828775	26.2777	1.12161	2.61893	2.67418	4.81242	0.121554	0.215482	0.32046	0	2.81784	0	0.574617	0.607768	0.0165755	0.552517	0.00552517	0	0.0442013	0.375711
DA2852	EIN00313	0	0	0	nonrecurrent	3	8	positive	treatment	negative	Negative	NA	no	11.7	0.4	NA	0	0	1.64299	4	0.00793336	75.6684	0.0158667	0.0158667	0	0.0396668	5.37088	0.0238001	0	0.0317334	0	0.134867	0	0.0317334	0	0	0	0	0	0	0	0	0	0.0238001	0	0	0	0	0
DA2840	EIN00315	1	0	0	nonrecurrent	1	0	positive	index	positive	F027	1	no	48	1	0	0	1	16.8141	3	5.18638	1.8589	8.00156	12.1292	1.05386	7.91862	0.019516	1.13193	2.17603	4.36671	2.46877	0.673302	0.024395	0.019516	0.697697	0.039032	0.258587	0	5.0888	0.234192	2.28825	0.063427	0.297619	11.9828	0	0	0.214676	1.61983	0.063427
DA2871	EIN00315	0	0	0	nonrecurrent	2	8	negative	treatment	positive	F027	1	no	20.7	1	NA	0	1	4.20721	3	0.00495442	0.227903	43.4552	13.4116	0.00495442	0.00990884	0	0	0	0	0.0148633	4.56797	0	0	0	0	0	0	0	0	0	0.0792707	0	0	0	0	0	3.0866	0.842251
DA2869	EIN00319	1	0	0	nonrecurrent	1	0	positive	index	positive	FP423	0	yes	0.2	1.2	0	1	0	9.11487	3	0.152457	4.32743	19.8898	7.20652	1.46593	0.0117275	0.25214	0	0	17.7905	6.06309	0.105547	0.0234549	0.0410461	0.0117275	2.46277	0	0	10.6192	0	1.56562	0.00586373	0.0175912	0	0	0	0	0.0117275	1.46593
DA2939	EIN00319	0	0	0	nonrecurrent	2	15	negative	recovery	negative	Negative	NA	no	0.4	1	NA	0	0	8.67342	1	4.49339	6.39968	0.336404	5.87905	0.0320384	0.144173	0	0	1.39367	0.0720865	0.0480577	0.0320384	36.0513	7.497	0.0640769	0.0160192	0	0	0	0.488586	0.0400481	0.488586	0.680817	0.0240288	0.0881057	0.184221	1.68202	0.0800961	0.504606
DA2870	EIN00320	1	0	0	nonrecurrent	1	0	positive	index	positive	F027	1	no	25.6	0.9	1	0	0	1.42412	1	3.56205	0.26264	0.180565	0.114905	83.5194	0.0328299	0	0	0	0.114905	0.16415	0.640184	0	0	0	0.016415	0	0	0	0	0	3.41431	0.016415	0	0	0	0	0	0
DA2905	EIN00322	1	0	0	nonrecurrent	1	0	positive	index	positive	unresolved	0	no	11.1	4.9	1	0	0	4.0126	3	2.41793	0.00393159	5.68901	12.416	41.7535	1.40358	22.9762	0	0.978966	0.802044	0.0432475	0.0314527	0	0	0	0	0.019658	0	0	0.00393159	0	0.0157264	0	0	0	0	0	0	0.397091
DA2942	EIN00325	1	0	0	nonrecurrent	1	0	positive	index	positive	F014_020	0	no	6.9	0.6	1	0	0	10.7012	3	0.154691	0.259481	18.014	0.0548902	0	16.3323	0	1.73154	2.98902	1.78643	0.0149701	0.568862	0.0898204	0	0.159681	1.08782	0	0	4.63573	0	0.778443	0	0.00499002	0.0399202	0	2.34531	0.11477	0	0.0648703
DA2763	EIN00326	1	0	0	nonrecurrent	1	0	positive	index	positive	FP429	1	no	18.8	0.5	0	1	0	12.5765	3	15.0863	0.215693	13.434	6.05567	0.927885	5.67312	0	0.0284877	8.16783	7.3946	0.0366271	0.12616	0.012209	0.00813935	0.679635	0.272668	0.00813935	0.545336	6.74345	0.0488361	3.17841	0	0.0203484	9.38467	0	3.3412	0	0.0284877	0.0325574
DA2997	EIN00330	1	0	0	nonrecurrent	1	0	positive	index	positive	FP311	0	yes	10.8	0.8	0	1	0	3.08997	3	0.00905633	0.412063	3.47763	54.415	2.39993	10.7136	3.05198	0	0	0.932802	7.87901	0	0.00452817	0	0.00452817	0	0	1.59391	4.12063	0	0	0	0	0.624887	0	0	0	0	0.00452817
DA2347	ERN02812	1	0	0	nonrecurrent	1	0	positive	index	negative	Negative	NA	no	NA	NA	NA	0	0	5.64054	3	0.814126	0.00528653	0.946289	0	0	1.11546	0	3.1772	0.359484	1.22647	42.1759	0	6.07951	2.63798	0.0422922	0.0317192	0	0	0.0211461	0.0211461	0.0105731	0.0211461	3.42567	0.623811	0	0.0687249	0.195602	0	0.0475788
DA0157	EIN00009	1	0	1	recurrent	1	0	positive	reinfection	positive	FP411	0	yes	0.4	0.7	1	1	0	3.1459	1	12.4843	25.3865	0.125366	48.3807	2.11032	0	0	0.114919	0	0	0	0	1.47305	0.0522357	0.0522357	0.0313414	0.104471	0	0	0	0	0.240284	0.0313414	0	0	0	0	0	0.0208943
DA0397	EIN00009	0	1	0	recurrent	2	45	positive	recurrence	positive	F002	0	no	10	0.7	1	0	0	6.60202	1	2.6541	0.129679	0.0518717	29.5582	0.596525	0	0.242068	0	0	0.00864528	0	14.4376	0	0.138325	13.9881	2.1008	1.40054	13.7719	0	1.33137	4.13245	1.70312	0	0	0	0	0	1.65125	0
DA0427	EIN00009	0	0	0	recurrent	3	62	NA	recovery	negative	Negative	NA	no	12.8	0.6	NA	0	0	1.00763	1	0	0	0.116771	99.6205	0	0	0	0	0	0	0.131368	0.0145964	0	0	0	0.0291928	0	0	0	0	0	0	0.0437892	0	0	0	0	0	0
DA0474	EIN00009	0	0	0	recurrent	4	69	negative	recovery	negative	Negative	NA	no	8.9	0.6	NA	0	0	1.02174	1	0	0	0.160158	98.9775	0	0	0.357275	0	0	0	0.0123198	0	0	0	0	0.0123198	0	0	0	0	0	0	0.0615991	0	0	0	0	0	0
DA0281	EIN00019	1	0	0	recurrent	1	0	positive	index	positive	F053_163	1	no	12.5	1.3	1	0	0	3.28461	2	19.584	11.2698	0	0	4.76598	0.00658285	7.4057	0	0	0.0131657	49.5754	0.520045	0	0.190903	0	0	0	0	0	0	0	0	0	0	0.335725	0	0	0	0
DA0417	EIN00019	0	1	0	recurrent	2	28	positive	recurrence	positive	F078_126	0	no	5.4	0.7	0	0	0	7.23773	3	19.4643	0.00705741	12.6892	5.15897	0	25.8901	0	0	1.99372	0.176435	0.0176435	7.81961	0	0	0	0	0.0141148	0	1.11507	0	0.00705741	0	0.0105861	0	0	0.568122	0	0	0
DA0283	EIN00021	1	0	1	recurrent	1	0	positive	reinfection	positive	FP428	0	yes	8	1	0	0	0	7.40854	3	0.289256	13.5124	0.134298	1.02273	0	13.7603	13.8223	0	14.4628	0	0.0826446	3.45041	0	0.320248	0.0103306	0	0	0	0	0	0.0103306	0	0	0	0	0	0.0309917	0.392562	0
DA0379	EIN00021	0	1	0	recurrent	2	21	positive	recurrence	positive	FP308	0	no	11.2	1.1	0	0	0	7.19871	3	13.215	7.26392	0.0269034	13.8983	0	0.188324	0.0376648	0	0.457358	0.134517	18.5526	0.737154	0	0.0161421	0	0	0	0	0.0484262	0	0.0645682	0.0161421	0	0	0	0.0538068	0	0	0
DA0611	EIN00021	0	1	0	recurrent	3	81	positive	recurrence	positive	FP428	0	no	10.9	1.1	0	0	0	5.23964	4	0.137468	20.7576	0.259661	0.397128	0	0.0610967	24.4539	0	0	0.0610967	0.0610967	28.5474	2.91737	0.0458225	0	0.595693	0	0	0	0	0	0	0.0458225	0.0610967	0	0	0	1.84817	0
DA0845	EIN00021	1	0	0	recurrent	4	209	positive	index	positive	FP428	0	no	13.4	0.9	0	0	0	5.20936	1	3.42133	0.503647	0.0347343	16.0907	33.9962	0.00868357	1.72803	0	0	0	0	11.9225	0	1.12018	0	0	0	0	0	0	0	0.0173671	0.0173671	0	0	0	0	0.199722	0
DA0296	EIN00022	1	1	0	recurrent	1	0	positive	recurrence	positive	F014_020	NA	no	4.1	0.6	NA	0	0	6.61367	1	13.6923	0.0738981	0.179467	32.4782	0.0633413	0	0	0.00527844	0	0.0263922	0.0897334	11.4225	0.0369491	0	4.53946	2.77118	0	0.116126	0	0	0.0105569	0	0.0158353	0	0	0.0263922	0	0.723146	0.137239
DA0309	EIN00022	0	0	0	recurrent	2	3	positive	treatment	positive	F027	0	no	4.1	0.6	1	0	0	1.25905	4	0	88.9503	0	0.00789827	0	0.0157965	1.24003	0	0	0	0	0.189558	0	3.00924	0	0	0	0	0	0	0	0.0157965	0	0	0	0	0	0	0
DA1718	EIN00022	1	0	1	recurrent	3	389	positive	reinfection	positive	F027	0	no	5.1	0.7	1	0	0	4.88375	1	5.50292	0.0364431	0	35.6851	14.3367	0	0.0728863	0	0	0	0.058309	1.62536	0	0	0	0	0.0364431	0	0	0	0	0.437318	0	0	0	0	0	0.0437318	0
DA0318	EIN00026	1	0	0	recurrent	1	0	positive	index	positive	F027	0	yes	9.4	1	1	0	0	12.9073	3	0.00859476	0.00429738	4.63687	10.563	2.30339	15.4663	0	13.5969	0.395359	0.223464	0	2.26472	0.150408	0.0128921	0.00859476	0.928234	0.0300817	0.137516	0.971208	0	0.00429738	0.0257843	0.0171895	1.58573	0	1.91663	0	0	0.00859476
DA0435	EIN00026	0	1	0	recurrent	2	32	positive	recurrence	positive	F027	1	no	23.7	1.3	1	0	0	10.7379	1	1.22834	1.1213	0	18.685	5.58104	0.00509684	0.0101937	0	0	0	0	12.3904	0	0.397554	14.0265	0	0	0.0764526	0	0	0	0.249745	0	0	0	0.00509684	7.22222	8.52701	0
DA0476	EIN00026	0	0	0	recurrent	3	40	positive	recovery	negative	Negative	1	no	23.7	1.3	NA	0	0	2.44719	1	25.9432	2.27248	0.0163097	58.1331	0.0271828	0	0.0163097	0	0	0	0	1.97891	0	0.103295	4.15896	0.614331	0.260955	0	0	1.9626	0.0108731	0.048929	0	0	0	0	0.0543656	0.337066	0.0326193
DA0382	EIN00038	1	0	0	recurrent	1	0	positive	index	positive	FP311	0	no	11	2.8	1	0	0	12.619	3	0	0.00762195	19.5198	2.8811	0.00762195	5.29726	0	5.78506	7.91921	8.54421	0.442073	0.487805	0.38872	0	2.03506	2.69055	0	0	2.49238	0.00762195	8.48323	0	0.762195	0	0	10.2668	0.0152439	0.213415	0.0533537
DA0415	EIN00038	0	0	0	recurrent	2	7	positive	treatment	positive	FP313	NA	no	11	2.8	NA	0	0	3.84646	2	25.2648	0.487485	0.253117	7.79038	0.0468735	0.234368	6.55292	0.00937471	0.131246	0.0187494	0.253117	0.0468735	0	1.83744	0.0281241	0	0.824974	0	0	0.00937471	0	0.0937471	0	0	1.80932	1.57495	0	0	0
DA0453	EIN00038	0	1	0	recurrent	3	23	positive	recurrence	positive	FP311	0	no	4.3	2.5	1	0	0	5.31516	1	4.46788	6.58424	0.0606842	30.4786	0	0	1.41091	0	0	0	0	25.2674	0	0.963362	1.21368	0	14.9207	0	0	0	0	0.872336	0.0151711	0	0.159296	0.0151711	0	4.18721	2.18463
DA0475	EIN00038	0	0	0	recurrent	4	30	positive	recovery	positive	FP311	NA	no	4.3	2.5	NA	0	0	4.22845	2	28.3042	3.18244	0.0324739	11.5867	0	0.00649477	4.8451	0	0.00649477	0.00649477	0	0.0259791	0	0	0	0	0.13639	0	0	0	0	0	0.0129895	0	1.92895	0	0	0	0
DA0488	EIN00038	0	0	0	recurrent	5	37	NA	recovery	negative	Negative	NA	no	3.2	3.6	NA	0	0	4.98919	2	21.9891	4.15522	0.0938275	10.5422	0	0	0.710408	0.0201059	0.0536157	0.0134039	0.0335098	0.0268079	0	0.234569	0	0	0.00670196	0	0.120635	0	0.0268079	0	0.0134039	0	4.71148	0	0	0	0
DA0556	EIN00055	0	1	0	recurrent	1	0	positive	recurrence	positive	unresolved	0	no	13.2	1.1	1	1	0	3.83189	3	0	0	5.7273	31.6657	2.30472	6.05161	0	0	3.8021	1.18686	38.6696	0	0.0345018	0.545128	0	0	0	0.0552029	0.151808	0	0	0.0345018	0.303616	0	0	2.14601	0	0	0
DA0565	EIN00057	0	0	0	recurrent	0	-207	negative	treatment	positive	F014_020	NA	no	3.1	0.6	NA	1	0	12.6411	3	0.0470865	0.0176574	15.6092	9.49382	0.582696	12.631	0	10.5709	2.08946	1.83637	0.0353149	0.0294291	0.500294	0.0824014	0.211889	0.470865	0.0824014	0.064744	10.2766	0	0.0765156	0.188346	0.217775	0	0	0.57681	0.0294291	0.0294291	0.0235433
DA1208	EIN00057	1	0	0	recurrent	1	0	positive	index	positive	F014_020	1	no	5.3	0.9	1	0	0	10.4547	3	0.875604	0	18.4581	10.3412	0.0553543	3.74396	0	2.59159	1.57005	1.02154	0.0100644	0.140902	0.171095	0	2.25443	1.11212	0.00503221	0.00503221	9.85809	0.00503221	0.301932	0.0150966	0.0603865	0	0	1.28321	0	0.739734	0.0553543
DA1399	EIN00057	0	1	0	recurrent	2	39	positive	recurrence	positive	F014_020	1	no	7.6	0.8	1	0	0	5.6191	1	0.0399521	0	0.0976606	38.6203	2.11746	0.00887824	0.00443912	0	0	0.0310738	0.0266347	1.82448	0.0266347	0	5.47787	1.17193	0.0355129	0.328495	0.00443912	0	0	0.0133174	0.0399521	0	0	0	0	11.7193	0
DA1519	EIN00057	0	1	0	recurrent	3	67	positive	recurrence	positive	F014_020	1	no	4.8	1.2	1	0	0	2.47504	4	1.01545	62.649	1.2362	3.17881	4.41501	0	2.25166	0	0	0.397351	0.441501	0.264901	0	0.662252	0	1.5894	0	0	0	0	0.0441501	0	0.220751	0	8.21192	0	0	0	0.0441501
DA0568	EIN00058	1	1	0	recurrent	1	0	positive	recurrence	negative	Negative	0	no	3.8	0.6	0	0	0	4.10877	1	5.89178	1.54859	0.177999	9.66536	14.9875	0	0	0	0	0.0355999	45.0872	0	0	0.978996	0	0	2.26059	0	0	0	0	1.157	0.1068	0	0	0	0	0	0
DA0780	EIN00058	0	1	0	recurrent	2	56	positive	recurrence	positive	unresolved	0	yes	5.3	0.5	0	1	0	10.9745	1	6.7603	0.190431	0.0714116	4.78458	21.0902	0	0	0	0	0.0714116	3.14211	1.66627	0	0	0.238039	3.26113	7.49821	0	0	0	11.9495	1.66627	0.142823	0	0	0	0	0.357058	2.38039
DA2764	EIN00058	1	0	1	recurrent	3	596	positive	reinfection	positive	F014_020	NA	no	3.1	0.6	NA	0	0	6.34073	1	13.9478	5.53043	0.0695652	3.96522	6.6087	0	0.869565	0.0695652	0	0	33.0783	0.208696	0.0347826	0	0	3.16522	0.521739	0	0	0	0	0.973913	0.0695652	0	0	0.173913	0	0	0
DA0864	EIN00059	1	0	1	recurrent	1	0	positive	reinfection	positive	FP311	NA	no	NA	NA	NA	0	0	5.75465	3	0.31074	0.077685	9.10856	3.80656	0	17.7316	0	0	18.4113	0.0388425	0.0971062	8.0404	0	0.0582637	0	2.52476	0	0	0	0	0	0	0.174791	0	0.0194212	0	0	0	30.1029
DA0933	EIN00059	0	1	0	recurrent	2	51	positive	recurrence	negative	Negative	NA	no	9	0.9	NA	0	0	85.6382	1	2.20357	1.46905	2.83316	4.19727	4.09234	0.209864	0	0	1.04932	0	0.629591	1.15425	0	1.36411	3.25289	1.25918	0	0	1.25918	0	0	0	1.04932	0	1.88877	0	0	1.04932	0
DA2909	EIN00059	1	0	1	recurrent	3	546	positive	reinfection	positive	FP311	1	no	12.1	1.6	0	0	0	7.88277	1	2.09079	0	0.128884	0.0716025	0.143205	0	0	2.3056	30.6315	0.085923	0.0716025	3.26507	0	0.57282	0	9.23672	0	0	0	2.20536	0	0.100243	0.128884	0	0	0	0	0.0143205	0.816268
DA0600	EIN00065	1	0	0	recurrent	1	0	positive	index	positive	FP448	0	no	7.1	0.7	1	0	0	3.97134	3	13.7512	0.0748254	0.0415697	7.65713	5.77818	4.06551	0.108081	0	0.565348	10.6751	45.9095	0.690057	0	0.490522	1.04756	0.27436	0	0.0748254	0	0.881277	0.0831393	0.0166279	0	0.0249418	0	0.00831393	0	0	1.65447
DA0617	EIN00065	0	0	0	recurrent	2	5	positive	treatment	negative	Negative	NA	no	7.1	0.7	NA	0	0	3.79868	3	3.35456	0.421562	0.00896941	7.75854	3.38147	3.56983	0.879003	0	0.493318	6.3055	49.6636	1.71316	0	5.02287	0.583012	0.45744	0	0.287021	0	2.76258	0	0.0986636	0.0179388	0	0.0179388	0	0	0	1.60553
DA0738	EIN00065	0	1	1	recurrent	3	35	positive	recurrence	negative	failed	0	no	7.3	0.5	1	0	0	4.81675	4	29.5735	31.0033	0.183307	2.61518	0	0.0488818	7.80887	0	0	0.0244409	0.0122205	3.38507	0	0	10.6807	0	0	0	0	0	0.0244409	3.78834	0	0	0	0	0	0	0
DA0638	EIN00072	1	0	0	recurrent	1	0	positive	index	positive	F014_020	1	no	20.6	1.2	1	0	0	5.17306	3	0.0687096	0	3.36677	0.0137419	0.0137419	35.0557	0	0.989419	0	0.0137419	0.137419	3.64161	0.384774	0	0	1.49787	0.508451	0	0	1.64903	0	0.109935	0.0274839	0	0	0	0.0549677	0	0.0549677
DA0695	EIN00072	0	0	0	recurrent	2	13	positive	treatment	positive	F001	NA	no	10.7	NA	NA	0	0	6.10781	3	1.28733	3.92733	5.94001	14.0953	0.00653467	29.6151	0.169901	0.0914853	0	0.287525	0.058812	7.39071	0	1.65327	18.8721	0.124159	9.02437	0	0	0	0	0.934457	0.0261387	0	0.00653467	0	0	0	0
DA0719	EIN00072	0	1	0	recurrent	3	20	positive	recurrence	positive	F001	0	no	12.1	0.6	0	0	0	7.42611	3	8.0117	14.9021	0.292516	22.4669	0.0812546	10.7662	1.43821	0.0568782	0	0.812546	0.0325018	0	0	4.07898	14.6827	0.00812546	13.3826	0	0	0.0243764	0	1.77948	0.0568782	0	0.162509	0	0	0	0.0406273
DA2699	EIN00072	1	0	1	recurrent	4	566	positive	reinfection	positive	FP437	0	no	14.7	0.5	1	0	0	1.95462	3	0	0.188324	0.114632	3.14419	0.106444	71.5631	0.605912	0.008188	0	0.024564	0.08188	0.049128	0.319332	0.155572	0.622288	2.44002	0.237452	0	0.008188	0	0.008188	0.106444	0.171948	0	0	0	0.36846	0.507656	1.17907
DA0754	EIN00090	1	0	0	recurrent	1	0	positive	index	positive	F053_163	0	yes	11.9	0.9	0	0	0	2.7839	2	40.5557	7.90603	0.0363663	0.174558	0.109099	0.0145465	2.9093	0	0	0	0.029093	44.1196	0	0.421849	0	0.130919	0	0	0	0	0	0.058186	0.0800058	0	0.58186	0	0	0.538221	0.0509128
DA0793	EIN00090	0	0	0	recurrent	2	15	NA	recovery	positive	F053_163	NA	no	NA	NA	NA	0	0	4.96692	4	12.3946	39.7843	0.150021	6.26518	2.55036	0	0.214316	0	0	0	0.0785827	11.6588	0	0.192885	0	0	0.0285755	0	0	0	0	0.342906	0	0	0	0	0	2.34319	0
DA0820	EIN00090	0	1	0	recurrent	3	21	positive	recurrence	positive	F053_163	0	no	10.9	1	0	0	0	2.88929	1	0.0556731	2.32157	0.0334039	0.0111346	0	0.0111346	0	0	0	0.0167019	0.0222692	42.846	0	0.00556731	0	0.0222692	0.0111346	0	0	0	0	0.0445385	0.0334039	0	0	0	0	11.9474	0
DA1120	EIN00090	1	0	1	recurrent	4	133	positive	reinfection	positive	F053_163	NA	no	NA	NA	NA	0	0	4.31743	2	23.877	0.269528	0.0158546	0	8.87855	0	0.3488	0	0	0	38.3628	1.07283	0	0.465067	0	0	0.0105697	0.0317091	0	0	0	0	0.00528485	0	0	0	0	1.82856	0
DA0192	EIN00091	1	1	0	recurrent	1	0	positive	recurrence	positive	F078_126	0	no	7.8	0.7	1	0	0	3.15823	2	54.14	1.73219	0.0859951	0	0.02457	0	2.89926	0	0	0.02457	0.110565	13.1818	0.331695	0	1.33907	0	0	0	0	0	0	0.0737101	0.540541	0	0	0	0	0	0
DA0779	EIN00091	1	0	1	recurrent	2	145	positive	reinfection	positive	F078_126	1	no	28.6	0.8	1	0	0	1.85085	2	72.3224	1.52699	0.0923295	0.0426136	0.0213068	0	3.94886	0	0	0	0.0426136	9.52415	0.127841	0	0.447443	0.461648	0	0.00710227	0	0	0	0.0142045	0.0568182	0	0	0	0	0	8.10369
DA0954	EIN00091	1	0	1	recurrent	3	229	positive	reinfection	positive	F001	0	no	14.6	0.4	1	0	0	5.22093	2	37.5621	1.12911	0.094585	0	0	0	1.57839	0	0	0.0118231	0.0709388	13.6675	0.106408	0.0118231	0.437456	6.5441	0	0	0	7.54907	0	0.0177347	0.0354694	0	0	0	0	0.106408	0.0413809
DA0908	EIN00111	1	0	0	recurrent	1	0	positive	index	positive	F027	1	no	22.1	1.2	0	0	0	1.17176	2	92.6149	2.08282	0.0491521	0.00614402	1.01991	0.129024	0	0	0	0.012288	0.0552961	2.55591	0	0	0	0	0	0	0	0	0	0.159744	0	0	0	0	0.00614402	0	0
DA1043	EIN00111	0	1	0	recurrent	2	36	positive	recurrence	positive	F027	1	no	15	0.9	NA	0	0	3.58464	2	39.4092	0.286596	0.0132275	0.10582	6.75044	34.2637	0.185185	0	0	0.0132275	0.0485009	0.842152	0.00440917	0.0925926	0	0.026455	2.58377	2.08113	0	0.0132275	0	0.0440917	0.806878	0	0	0	0	0.101411	0
DA0943	EIN00118	1	0	0	recurrent	1	0	positive	index	positive	F027	1	no	19.9	1.7	1	0	0	2.86207	2	50.1588	8.87024	0.0359604	0.0239736	0.0239736	0.00599341	0.0179802	0	0	0	0.0539407	28.7144	0	1.51034	0	0	0	0	0	0	0	0	0.0839077	0	0	0	0	0.413545	0
DA1008	EIN00118	0	1	0	recurrent	2	21	positive	recurrence	positive	F027	0	no	13.3	1.8	0	0	0	1.67328	2	76.2371	2.78974	0.00589797	0.0412858	4.50015	0.00589797	0	0.0176939	0	0	0	10.5986	0.0294898	0.0589797	0	0	0	0	0	0	0	0.123857	0	0	0	0	0	0	0.0176939
DA1174	EIN00118	0	1	0	recurrent	3	60	positive	recurrence	positive	F027	0	no	13.9	1.4	1	0	0	4.90368	2	33.9577	1.62538	0.0120846	0.0120846	4.00604	0	0.0422961	0	0	0	0.0543807	24.1994	0	1.06949	0	0	0	0	0	0	0	0.0422961	0.0181269	0.0181269	0	0	0	0.0181269	0
DA1497	EIN00118	1	0	1	recurrent	4	129	positive	reinfection	positive	F027	1	no	11.8	2.1	0	0	0	11.1488	1	14.2913	0.320639	0.00654365	2.25756	4.16176	0.0130873	0.163591	0	0	0.0327182	0.0130873	6.18375	0	0.274833	8.17301	7.08677	0.0130873	0	0	0	0	0.0523492	0.0523492	0	0	0	0	4.56746	0.170135
DA0989	EIN00126	1	0	0	recurrent	1	0	positive	index	positive	F078_126	0	no	1.9	0.6	1	0	0	11.3439	3	0	0.0268043	4.30208	2.92166	0	22.9377	0	0.0536085	5.47477	4.96549	5.93044	1.15258	0	0.0134021	0	2.27166	0	0	13.3016	0	0.0201032	0.0134021	0.368559	0	0	1.29331	0.0536085	0.341754	0.160826
DA1102	EIN00126	0	1	0	recurrent	2	32	positive	recurrence	positive	unresolved	0	no	2.7	0.6	0	0	0	13.6028	3	0	0.0317628	4.69561	10.7041	0.0105876	11.9905	0	0.0370566	9.44944	5.6379	6.072	0.269984	0.0105876	0.185283	0.0158814	1.36051	0	0.0211752	15.2409	0	0.0211752	0	0.0635257	0	0	0.952885	0.0158814	0.815246	0.0952885
DA1125	EIN00126	0	0	0	recurrent	3	39	positive	recovery	negative	Negative	NA	no	2.7	0.6	NA	0	0	38.0961	1	1.91104	11.9245	0.0279392	2.1122	0.312919	0.435852	0	0	0	0.00558784	0.486142	8.21413	0	1.16227	2.16808	0	0	0	0	0	0	0.49173	0	0	0.4135	0	0	0.12852	3.00067
DA1235	EIN00169	1	1	0	recurrent	1	0	positive	recurrence	positive	FP407	NA	no	14	NA	NA	0	0	4.0753	1	0.602752	0.966678	0.0113727	2.30865	0	0	0.0113727	0	0	0	47.4582	1.29649	0	0.614125	4.61731	0.0113727	0	0	0	0	0	0.0568634	4.56045	0	0	0	0	0	2.8318
DA2766	EIN00169	1	0	1	recurrent	2	385	positive	reinfection	positive	FP426	0	no	6.9	0.5	0	0	0	6.94612	3	0.0340339	0.66366	24.7937	0	0	8.96792	0.0595593	0	0	20.5735	0.0340339	0.00850847	0	0.689186	0	5.18166	1.73573	0	0.00850847	0.467966	0.66366	0.272271	0	15.8343	0.195695	2.73973	0.0765762	0	1.25925
DA2879	EIN00169	0	1	0	recurrent	3	413	positive	recurrence	positive	F027	NA	no	NA	NA	NA	0	0	9.54954	4	0.0289519	11.8896	15.3928	0.00965065	0	2.67323	2.38371	0	0.00965065	7.27659	0.106157	0	0	0.974715	0.0289519	0.646593	0.694847	0	0	1.4476	0	0.0675545	0	11.1465	6.36943	5.46227	0.328122	0	5.83864
DA3035	EIN00169	0	1	0	recurrent	4	455	positive	recurrence	positive	FP426	NA	no	NA	NA	NA	0	0	7.43017	3	1.09192	1.01251	4.80445	1.13163	0.0992654	9.3508	1.66766	0	0	0.476474	0.0595593	0.0595593	0	0.873536	4.50665	0	7.22652	0	0	0	4.03018	0.416915	0.0397062	0	5.40004	10.1052	0.0794123	0	0.536033
DA1244	EIN00171	1	0	0	recurrent	1	0	positive	index	positive	FP454	1	no	25.9	1.4	0	0	0	4.34852	3	2.15724	0.391289	35.6845	28.9863	0.221387	0	0	0	0	6.45111	0.066931	8.0832	0	0	0	0	0	0	0	0	0	1.21505	0.0154456	0	0.0102971	0	0	0	0
DA1369	EIN00171	0	1	0	recurrent	2	28	positive	recurrence	positive	F078_126	1	no	33.2	0.9	1	0	0	2.11854	2	67.7596	0.202459	0.0246901	0	10.0242	0	0.00493803	0.202459	0	0.00987606	0.0345662	0.72589	0.00987606	0.0888845	0.0543183	0	3.52081	0	0	0	0	0	0.00987606	0	0.0592563	0	0	1.40734	7.48605
DA3173	EIN00171	1	0	1	recurrent	3	505	NA	reinfection	NA	NA	NA	NA	NA	NA	NA	NA	NA	6.08178	3	0.136025	0.0598509	20.3711	31.215	11.7743	8.11796	0	0	0	0.00544099	0.0544099	0	0	0.0761739	4.77719	0.0870559	0.157789	0.0924969	0	1.13717	3.49856	0.516894	0	0	0	0	0.00544099	0	0.206758
DA1324	EIN00181	0	0	0	recurrent	0	-477	negative	treatment	negative	Negative	NA	no	12.7	0.6	NA	1	0	12.6948	3	0	0	14.4069	2.10153	7.16546	12.7105	0	12.0522	0.784909	1.19002	0.075959	1.34194	1.19002	0.443094	3.62071	0.632992	0.101279	1.45588	0.113938	0.0632992	0.126598	0.139258	0.0253197	0	0.0126598	0.177238	0.278516	0.101279	0.0253197
DA3143	EIN00181	1	1	0	recurrent	1	0	positive	recurrence	positive	F014_020	1	no	16	0.8	1	0	0	1.47158	2	80.6714	0	0.0266418	1.7517	0	0.00666045	0.133209	0	0	0	0	0	0	0.0999068	0	0	0.0399627	0	0	0	0	0	0.00666045	0	0	0	0	0	0
DA1370	EIN00188	1	0	0	recurrent	1	0	positive	index	positive	FP402	1	no	12.5	3.8	1	0	0	5.98499	1	1.82849	0.283456	0.0279463	0.0159693	0.606835	0	1.54503	0	0	0	34.9928	0.419195	0.754551	1.54104	0.0519004	0.870329	0.554935	0	0	0.215586	0.61482	0.602843	0.259502	0	0	0	0.143724	0.203609	0.175663
DA1483	EIN00188	0	1	0	recurrent	2	25	positive	recurrence	positive	FP402	0	no	8.9	2.3	0	0	0	2.31103	4	0.175762	58.1422	0	0.0527287	0.00878812	0	0.0527287	0	0	0.0263644	0.202127	0.0439406	0	36.2158	0	0	0	0	0	0	0	0.00878812	0	0	0	0	0	0	0
DA1779	EIN00188	1	0	1	recurrent	3	109	negative	reinfection	positive	FP402	1	yes	16.4	2.4	NA	1	0	18.1739	3	0.601857	2.2412	14.0204	3.23283	1.42726	8.36868	0	5.86381	1.81704	7.84707	0.166227	0.00573197	0	3.13539	0	0.384042	3.17551	0	3.16978	0	0	1.63361	0.0802476	4.7862	0	3.74871	0.0286599	0	0
DA2822	EIN00188	1	0	1	recurrent	4	370	positive	reinfection	positive	FP423	1	no	10.6	3.9	1	0	0	4.49049	3	0	0.00525762	0.625657	1.55626	0.33123	43.3701	0	0.210305	3.90116	0	0.0525762	0	0.935857	1.24606	3.35436	0	0.120925	11.183	1.10936	7.39222	0	0.736067	0.19979	0	0	0	0	0	0.0105152
DA1384	EIN00192	1	0	0	recurrent	1	0	positive	index	positive	FP316	0	no	9.5	0.7	1	0	0	6.05489	1	1.68186	0.717005	0.0885191	22.6565	25.0376	0.0265557	0	0.0132779	0.00885191	0.00442595	0.0309817	1.63318	0	0.00442595	6.65221	0	4.70479	19.8637	0	0	0	0	0	0	0	0.00885191	0	0	1.83234
DA1475	EIN00192	0	1	0	recurrent	2	18	positive	recurrence	positive	FP316	NA	no	NA	NA	NA	0	0	5.07491	4	0.00809585	9.23737	0.0404793	0.0323834	12.2166	0	0.226684	0.0161917	0	0.00809585	0.00809585	0	0	2.64734	0	0	27.2021	0.0323834	0	0	0	0.0890544	0	0	1.15771	0	0	0	0
DA1504	EIN00201	1	1	0	recurrent	1	0	positive	recurrence	positive	FP454	0	no	4	2.9	1	0	0	6.21181	3	0	8.99118	6.93366	0.0944783	0	0.0209952	1.9368	0.0104976	0.0682343	30.7317	0.0419903	11.9095	0	0.0314928	0.43565	0.0577367	0.0209952	0	2.92358	0	14.2295	0	0.0157464	0	0	13.2952	0	0	0
DA2045	EIN00201	1	0	0	recurrent	2	135	positive	index	positive	F027	1	no	3.4	4.2	1	0	0	11.5967	3	1.28839	0	1.80021	0.300035	0.732439	21.5143	0	9.94529	0.00882457	12.575	0.300035	0.0176491	2.46205	5.52418	0	0.988352	2.09142	0.0264737	2.14437	0	0.132369	0.0176491	0.388281	2.69149	0	1.22661	0.0529474	0.0176491	0
DA1563	EIN00206	1	1	0	recurrent	1	0	positive	recurrence	positive	FP311	0	no	13.3	1.9	1	0	0	13.6222	3	0.00949758	2.45987	1.52911	6.15918	0.00474879	1.51486	0	2.45512	2.10371	2.74005	20.0874	0.00474879	0.00474879	0	3.33365	0.166208	0	0.0237439	5.93599	0.00474879	5.16668	0	0.251686	0	0	0.774053	0.0807294	0	0.109222
DA1648	EIN00206	0	0	0	recurrent	2	21	NA	recovery	negative	Negative	NA	no	6.4	1.2	NA	0	0	5.67431	3	0.0170833	0.0170833	7.48249	35.9034	0	7.79568	0.0341666	0	0.0113889	0.0170833	0.119583	2.07277	0	0.0284722	7.56791	0.142361	0.091111	0.130972	16.0412	0.0398611	0.677638	0.0227777	0.0227777	0	0	0.0227777	0	0.973749	0.227777
DA1673	EIN00206	0	0	0	recurrent	3	30	negative	recovery	negative	Negative	NA	no	6.3	0.6	NA	0	0	8.5646	3	0.17618	3.30632	25.7693	4.72751	0.0117454	16.9603	0.0939629	0	0	0	0	2.12591	0.299507	0.352361	0.681231	0.469814	9.86023	0	6.95325	1.94386	0.552032	0	0	0	0.0469814	0	0	0	1.14517
DA2867	EIN00206	1	0	1	recurrent	4	336	positive	reinfection	positive	FP311	0	no	9.9	2	0	0	0	6.60964	2	17.7723	1.68615	0	0.510769	0.147692	0	0.246154	0	0	0.00615385	0.0184615	13.1692	0.363077	0.00615385	0.08	1.49538	0.64	0	0	0	0	0.0123077	0.221538	0	0	0	0	0.270769	0.56
DA2960	EIN00206	0	1	0	recurrent	5	357	positive	recurrence	positive	FP311	1	no	18.1	3.3	1	0	0	21.9927	3	0.11284	0	5.54526	2.27291	0.128959	8.27759	0	7.98743	0	2.58725	0.0402998	1.31377	10.3812	0.668977	0.201499	0.0725397	4.09446	0	0	0.249859	0.0322399	0.257919	0.153139	2.12783	0	1.97469	3.41743	0.0967196	0.0483598
DA3108	EIN00206	0	0	0	recurrent	6	401	negative	recovery	negative	Negative	NA	no	9.8	2.9	NA	0	0	10.9933	3	0	0.00535934	22.4289	0	0	7.91575	0	0	0	2.04191	0.289405	0.251889	0.101828	0.0589528	11.8495	0.123265	0	0.0107187	4.68943	0.825339	9.76472	0.0214374	0.0428748	0	0	0	0.401951	0	1.1737
DA1749	EIN00229	1	0	0	recurrent	1	0	positive	index	positive	F027	0	no	4.6	0.8	1	0	0	4.5312	2	34.6006	21.0757	1.05116	0.201472	0	0.24527	1.07744	0	0.140154	0.911002	0.0175193	2.40014	0	0.140154	0	0	1.50666	0.00875964	0	0	0	0.0525578	0	0	0	0.192712	0	0.0175193	0
DA1945	EIN00229	0	1	0	recurrent	2	42	positive	recurrence	positive	FP308	NA	no	6.6	NA	NA	0	0	1.44466	4	0.00718133	1.55835	0.351885	0.00718133	0	0.344704	0	0	0	0.265709	0.129264	1.41472	0	0.0143627	0	0.122083	0	0	0	0	0	0	0.043088	0.136445	0	0.294434	0.0502693	0	0
DA2058	EIN00238	1	0	0	recurrent	1	0	positive	index	positive	F014_020	0	no	11.9	1.2	1	0	0	7.16439	1	3.3306	0.405419	0.0359232	19.2087	3.03808	0	0.138561	0.0205276	0	0	19.8399	1.97578	0	0.343837	1.83722	2.82767	0	23.5759	0	0	0	0.626091	0	0	0	0	0	0.0667146	0.631222
DA1936	EIN00242	1	0	0	recurrent	1	0	positive	index	negative	Negative	NA	no	9.8	1.3	NA	0	0	11.4852	1	0.932052	0.23589	0.0115068	21.1956	1.21397	0	0.0172602	2.04821	0	0.00575341	0.0345205	3.36574	0.304931	2.98602	12.5654	0.345205	0.736436	0.0115068	0	0.0230136	0.546574	4.01013	0.972326	0	0	0	0	0.155342	0.149589
DA2047	EIN00242	0	1	0	recurrent	2	23	positive	recurrence	positive	F014_020	NA	no	5.9	1	NA	0	0	5.59757	3	9.97821	0.886839	20.2402	0.628389	0	0.00506765	0	0.785486	0	0.00506765	1.27705	1.14022	0.82096	0.0101353	1.46455	1.29732	0	0	34.5209	0.197638	1.42401	0	0.177368	0	0	5.33624	0.0101353	0	0.00506765
DA1918	EIN00243	1	0	0	recurrent	1	0	positive	index	positive	F014_020	0	yes	1	0.6	0	1	0	5.19818	3	0.0784386	0.802842	35.8141	0.00461404	0.0369123	0	0.0184561	0	0	0.133807	18.29	2.75458	0	0.00922807	1.9056	1.5134	0.807456	0	16.2922	1.04739	0	0.00461404	0.00922807	0	0	0	0	0	0.701333
DA1937	EIN00243	0	0	0	recurrent	2	6	positive	treatment	negative	Negative	NA	no	1	0.6	NA	0	0	6.19712	2	30.8062	5.16789	0.0893905	0.0167607	1.50846	0	1.82692	0.0055869	0	0	0.0949774	0.0502821	0	7.40265	0	0.0055869	0.0279345	0	0.055869	0	9.2575	0.0223476	0.0055869	0	0	0	0	0.0279345	0
DA1960	EIN00243	0	0	0	recurrent	3	13	negative	treatment	negative	Negative	NA	no	8	0.8	NA	0	0	4.04478	1	0.0193259	3.72217	0.131416	29.9822	24.2076	0	0	0.680272	0	0.0154607	0.00773036	2.38095	0	0.0154607	0	0.00773036	0.0502474	0	30.9717	0	0	0.0309215	0.00386518	0	0	0	0	0.595238	0
DA1993	EIN00243	0	1	0	recurrent	4	21	positive	recurrence	positive	FP401	1	no	21.7	0.4	0	0	0	1.97459	1	2.77886	34.6807	0.0194326	62.0871	0	0	0.0194326	0	0	0.00647752	0.0388651	0	0	0.207281	0	0	0	0	0	0	0	0.0777303	0.0259101	0	0	0	0	0	0
DA2063	EIN00252	1	1	0	recurrent	1	0	positive	recurrence	positive	OddUM1	0	no	5.9	0.7	1	0	0	7.70378	1	4.38569	0.463278	0.376799	19.9271	3.78034	0.33356	0.259435	0.0185311	0.0741244	0.0803014	19.8962	2.19285	0.0308852	0.240904	1.70486	2.82908	0.00617703	20.5881	0	0	0	0.599172	0.00617703	0	0	0.0123541	0	0.0185311	0.648589
DA2267	EIN00252	0	1	0	recurrent	2	42	positive	recurrence	positive	F027	NA	no	7.1	0.7	NA	0	0	10.534	3	0.0649622	0.00928031	25.5441	0.134565	0.199527	11.6932	0.0649622	0	5.4197	4.20398	0.0510417	1.16468	0	0.143845	1.06724	0.0742425	0.0928031	0	7.86506	0.0371212	2.93258	0	0	0	0.835228	4.1251	0.0788827	1.73542	0.403694
DA2932	EIN00323	0	1	0	recurrent	1	0	positive	recurrence	positive	F027	1	no	22.4	2.8	1	0	0	2.20944	2	58.3207	33.4434	0.0173754	0.0217193	0.00434386	0.00434386	0.0390947	0	0	0	0.0347509	1.10334	0	0.182442	0.00434386	0.0651579	0	0	0	0	0	0.0477825	0	0	0	0	0	0	0
DA1645	EIN00361	0	0	0	recurrent	0	-40	negative	treatment	negative	Negative	NA	no	7.5	0.8	NA	0	0	2.4698	4	0	7.21617	0.0314202	0	0.0104734	0	3.69711	0	0	0.0209468	0.0733138	0	0	2.22036	0	0	5.04818	0	0	0	0	6.74487	0	0	0	0	0	0	0
DA1752	EIN00361	1	0	1	recurrent	1	0	positive	reinfection	positive	FP420	NA	no	NA	0.8	NA	0	0	1.30589	1	0	0	0.127877	87.2975	0	0.170503	4.43308	0	0	0.127877	0.255754	0	0	0	0	0	0	0	0	0	0	0	0	0	0	0	0	0	0
DA2014	EIN00361	0	1	0	recurrent	2	57	positive	recurrence	positive	FP420	0	no	9.3	0.7	1	0	0	7.7786	4	7.30426	25.4073	0.0525486	5.85917	0	2.07567	1.91802	0	0.394115	0.289017	0.446663	4.17761	0	4.17761	0.972149	0.315292	0.18392	0	0	0	0	1.31372	0	0	0	0	0	0	0.0525486
DA2363	ERN02823	1	0	1	recurrent	1	0	positive	reinfection	positive	F078_126	NA	no	2.3	2.4	NA	0	0	5.88272	4	7.44397	35.5203	0.0296868	0.0519519	5.81861	0.0296868	0	0	0.0074217	0.0222651	0.0296868	6.07837	0	0.0148434	0.0816387	0	0.0148434	0.0222651	0	0	0	0.0074217	0	0	0	0	0	0.0074217	0.912869
DA0806	EIN00003	1	0	0	reinfection	1	0	positive	index	positive	F027	1	no	12	5.2	1	0	0	3.80754	2	23.7826	0	0.0289855	35.6014	0	0.0144928	27.5942	0	0	0	0.0362319	0	0	0.253623	0	0	0	0	0	0	0	0	0	0.144928	3.34783	0	0	0	0
DA0963	EIN00003	1	0	1	reinfection	2	72	positive	reinfection	positive	F078_126	NA	no	NA	1.9	0	0	0	8.64006	3	0	0	17.7326	3.34728	0.00996214	5.5539	0.00498107	0.567842	4.09444	1.73341	0.413429	0.0896593	2.35107	0.0149432	1.30006	0.0298864	0.46324	0	0.189281	1.315	2.6848	0.0448296	0	26.2602	0	0.996214	0.353656	0	1.16557
DA0156	EIN00004	1	0	0	reinfection	1	0	positive	index	negative	Negative	1	no	16.8	0.6	NA	0	0	1.17548	2	92.1459	0.198559	0.139726	0.0220621	0	0.014708	0.117664	0	0.00735402	0.014708	0.0220621	0.00735402	0	0	0	0	0.0220621	0	0	0	0	0	0	0	0	0	0	0	0
DA0207	EIN00004	0	0	0	reinfection	2	7	NA	treatment	negative	Negative	NA	no	11.2	0.4	NA	0	0	2.12438	2	8.25688	0.196592	0.491481	0.0982962	0	0	1.63827	0	0	0	1.17955	0	0	0	0	0	0	0	0	0	0	7.79817	0.0982962	0	0	0	0	0	0
DA0288	EIN00004	0	0	0	reinfection	3	32	negative	recovery	negative	Negative	1	no	20.7	0.4	NA	0	0	1.01104	2	0	0	0.155002	0	0	0	0.0715393	0	0	0.0238464	0.0476929	0	0	0	0	0.0715393	0	0	0	0	0	0	0.0119232	0	0	0	0	0	0
DA0551	EIN00004	1	0	1	reinfection	4	98	positive	reinfection	positive	F027	0	no	10.2	0.4	0	0	0	8.32507	1	5.32303	5.94101	0.0772472	0	9.41713	0	2.2191	0	0	0.00702247	0.0140449	1.81882	0.00702247	0	0	27.6685	7.7177	0.730337	0	1.99438	0	0	0.0140449	0	0	0	0	0.498596	11.5169
DA0154	EIN00007	1	0	0	reinfection	1	0	positive	index	positive	F053_163	0	no	6.5	0.8	1	0	0	4.7271	1	9.9879	3.8891	0	2.91682	0.0279122	0	1.41887	0	0	0	0.00930406	0.0651284	0	0.0186081	0.0139561	0	0.0232601	0.111649	0	0	0	0.00465203	0.00930406	0	1.1444	0	0	7.28042	0.00930406
DA3137	EIN00007	1	0	1	reinfection	2	799	positive	reinfection	positive	F027	0	no	9.9	0.7	1	0	0	7.6968	3	24.151	6.3066	2.4903	0.347671	0.0565977	5.15039	0	1.18047	0	3.06436	0.0404269	0.00808538	23.2212	5.72445	0.614489	0.824709	1.77878	0	0	2.05369	0.816624	4.65718	0.0646831	0	0	5.11805	0	0	1.30983
DA0450	EIN00028	1	0	1	reinfection	1	0	positive	reinfection	positive	F078_126	1	yes	20	0.8	1	1	0	2.17923	4	20.9839	64.416	0.157839	0.543669	0.0175377	0.0350754	0.587513	0.754121	0	0.0263066	0.061382	0.84181	0.0175377	0.0789197	0.622589	0	0.00876885	0	0.00876885	0	0	0.149071	0.0526131	0	0.0350754	0	0	0	0
DA0381	EIN00037	0	0	0	reinfection	0	-72	negative	treatment	negative	Negative	NA	no	0.7	0.8	NA	1	0	7.44327	3	0	4.839	22.7895	0.0266856	21.1706	0	0.0177904	0	0	0.0177904	0.0800569	0	0	5.68404	11.9018	0.0533713	0.00889521	0	0	0	0	0.729408	0	0	0	0	0	1.20975	0.0266856
DA0676	EIN00037	1	0	0	reinfection	1	0	positive	index	positive	unresolved	0	no	1.6	0.7	0	0	0	3.78803	2	20.8655	15.6156	0.0251593	2.54948	41.9658	0	0.0167729	0	0	0	0.00838645	0.176115	0	0	0	13.8963	0	0	0	0	0.0503187	0.0670916	0	0	0	0	0	0	0.0167729
DA1306	EIN00037	1	0	1	reinfection	2	208	positive	reinfection	positive	FP406	0	no	0.4	0.8	0	0	0	5.51044	3	0.0281809	0.0281809	38.0724	0.655206	0.0211357	0	0	16.4083	0	0.00704523	5.24165	1.2611	1.66972	0.0422714	0.338171	1.08497	0.331126	0.0774975	0.00704523	0.408623	0.119769	0.0634071	1.29632	0	0	0	8.29224	0	0.0493166
DA1536	EIN00037	0	0	0	reinfection	3	256	negative	recovery	negative	Negative	NA	no	0.2	0.7	NA	0	0	1.23403	4	0	89.8695	0.135919	0	0	0	1.92099	0.0453063	0	0	0.117796	0.0181225	0.0181225	0.371511	0.0181225	0	0	0	0	0	0	0.480246	0.07249	0	0	0	0.00906125	0	0
DA0383	EIN00039	1	0	0	reinfection	1	0	positive	index	positive	FP402	0	yes	10.5	0.9	0	1	0	9.3838	3	0.0108336	0.00541682	5.0539	0.0162505	0	0.130004	0.0108336	2.51882	17.0305	1.99881	1.19712	6.94979	0	0	4.74514	0.23834	0.00541682	0	16.9492	0	16.4617	0.0325009	0.0216673	1.23504	0.0108336	0	0.0162505	0.0433346	0
DA0416	EIN00039	0	0	0	reinfection	2	17	NA	recovery	positive	FP402	1	no	15.5	0.6	NA	0	0	1.26378	2	89.3517	6.33445	0.136358	1.04128	0.0123962	0.0991695	0.0619809	0	0.235527	0.0247924	0.0991695	0.0495847	0.0123962	0	0	0.0247924	0	0	0.16115	0	0.0123962	0.0123962	0	0	0	0	0	0	0.0123962
DA0426	EIN00039	0	0	0	reinfection	3	21	NA	recovery	positive	FP402	NA	no	11.9	0.5	NA	0	0	1.32573	2	86.5678	0.254237	0.0918079	5.81921	0	0	0.0141243	0	0	0	0.0706215	0	0	0	0	0	0	0	0.0141243	0	0	0.0141243	0	0	0	0	0	0	0
DA0635	EIN00039	1	0	1	reinfection	4	66	positive	reinfection	positive_maybe	failed	0	no	13.8	0.8	1	0	0	1.20998	2	90.9711	0.444532	0.039514	5.35414	0	0	0.572953	0	0	0	0.0296355	0	0	2.37084	0	0	0	0	0	0	0	0	0.039514	0	0	0	0	0	0
DA0458	EIN00047	1	0	0	reinfection	1	0	positive	index	positive	F027	1	no	12.2	1.1	0	0	1	8.12247	3	0	0.755028	20.6586	0.00634478	0	20.9822	0.0253791	0.00634478	0.799442	6.19885	7.47415	2.84246	0	0.0761373	0	2.13819	0	0	0	0	0	0.0761373	0.0126896	0	0	0.342618	0	0	2.16357
DA0467	EIN00047	0	0	0	reinfection	2	7	positive	treatment	positive	F027	NA	no	12.2	1.1	NA	0	1	4.31623	4	0.146449	38.2963	4.68636	0.146449	0.0976324	5.97999	23.9688	0.0244081	0	0.585794	14.8889	0.0488162	0	0.0732243	0	0.170857	0	0	0	0	0.0244081	0.122041	0.122041	0	0	0.219673	0	0	0.366122
DA0574	EIN00047	0	0	0	reinfection	3	28	negative	recovery	negative	Negative	NA	no	12.9	0.4	NA	0	1	6.51341	4	23.9787	10.7523	0.0924927	6.5901	0	0	19.462	0	0	0	0.0231232	0	0	3.59951	0	0	0	0	0	0	0	0	0.0308309	0	0.0231232	0	0	0	0
DA0753	EIN00047	1	0	1	reinfection	4	77	positive	reinfection	No_sample	unresolved	1	no	21.3	0.6	0	0	1	1.36611	4	0.018474	85.1346	0.0431061	0.203214	0.00615801	0.0246321	0	0	0.246321	0.018474	0.0307901	0.104686	0	10.8689	0	0	0	0	0	0	0	0.0307901	0	0	0	0	0	0	0.209372
DA0603	EIN00066	1	0	1	reinfection	1	0	positive	reinfection	positive	F053_163	0	no	8	0.5	0	0	0	11.9976	3	11.1	7.2673	0.24888	0.149328	0.149328	0.796416	1.34395	0	19.8109	0	0.846192	0.99552	0.846192	0.398208	0.049776	0.24888	0.099552	0	3.18566	0.24888	15.2315	0.547536	0.895968	0.149328	0.398208	0.149328	0	0	0.547536
DA0618	EIN00066	0	0	0	reinfection	2	5	positive	treatment	positive	F053_163	NA	no	8	0.5	NA	0	0	2.73143	2	53.9816	25.132	0	0	0.103552	0.0724863	3.86248	0	0	0	0.0207104	0.0724863	0	0.352076	0	0	0	0	0.0103552	0	0	0.548825	0	0	0.103552	0	0	0.0310655	0
DA0666	EIN00075	1	0	1	reinfection	1	0	positive	reinfection	positive	F014_020	1	no	17	0.8	1	0	0	1.19927	4	0.11599	91.2096	0.03314	0.024855	0	0	0.11599	0	0	0.01657	0.01657	0.06628	0.008285	4.54847	0.008285	0	0	0	0	0	0	0	0	0	0	0	0	0	0
DA0689	EIN00075	0	0	0	reinfection	2	8	positive	treatment	positive	F014_020	1	no	17	0.8	NA	0	0	1.29456	4	0.0186619	87.7858	0	0.951759	3.68573	1.26901	3.4338	1.34366	0	0	0.0466548	0	0.457218	0.205281	0	0.0373239	0	0.0186619	0.233274	0	0	0.0186619	0	0	0	0	0	0	0
DA0778	EIN00092	1	0	1	reinfection	1	0	positive	reinfection	positive	unresolved	0	no	5.8	0.9	1	0	0	5.96547	3	0.0310583	0.00776458	0.0116469	0	0.143645	35.3948	0	1.28504	0	0	18.6932	0.170821	2.70984	0.18635	1.11033	0.0465875	1.77809	0	0	0.120351	1.87126	0.054352	2.60502	0.00388229	0.22129	6.56107	0.329995	0.415405	0.310583
DA1030	EIN00131	1	0	0	reinfection	1	0	positive	index	positive	F001	0	no	9.9	0.8	1	0	0	6.61394	3	0.0523678	0.0748111	8.74542	0.306726	0.149622	34.5852	0	0.957582	0.665819	6.20932	8.46114	0.0299244	1.52615	0	0.13466	1.99746	0.0972544	0	5.99237	0.950101	2.98496	0.06733	0.209471	2.00494	0	4.53355	0.837884	0	0.00748111
DA1046	EIN00131	0	0	0	reinfection	2	7	positive	treatment	negative	Negative	NA	no	9.9	0.8	NA	0	0	8.23515	1	5.46635	0.0177096	0.0236128	25.3424	3.31169	0.00590319	0	0.00590319	0	0.0236128	0.0177096	9.33294	0.218418	0	12.2904	1.55844	0.0118064	0.0295159	0	0	3.04014	0.123967	0.0177096	0	0	0	0.0826446	0.548996	0.560803
DA1359	EIN00131	1	0	1	reinfection	3	75	positive	reinfection	positive	F014_020	0	no	14.2	0.8	1	0	0	6.097	1	0.0126502	7.60278	0.0379507	0.0189753	0	0	0.00632511	0	0	0	0.0506009	19.5193	0	0.322581	0	0	0	0	0	29.203	0.253004	0.0189753	0.056926	0	0.664137	0	0	0	8.82353
DA1071	EIN00136	1	0	0	reinfection	1	0	positive	index	positive	unresolved	0	yes	4.6	0.4	1	0	0	4.06612	3	5.26316	6.83791	47.584	0.233519	5.25717	0.00598767	0	0.526915	0.0119753	0.0419137	2.60463	0.99994	0	0.035926	3.48482	5.1434	0.389198	6.87983	0	0	0	0.0778397	0.0419137	0	0.323334	0	0	0	0
DA1428	EIN00136	1	0	1	reinfection	2	77	positive	reinfection	positive	F015	NA	no	12.2	0.4	NA	0	0	7.06446	1	20.3162	4.22877	0.152351	12.5381	4.31113	0.0535288	0.778226	0	0	0	25.8379	0.0658816	0	0.144116	0	0.0247056	0.321173	1.29704	0.0041176	0	0.0041176	0.0123528	0.0041176	0	0.0123528	0.0123528	0	0.0123528	1.5441
DA1320	EIN00180	1	0	0	reinfection	1	0	positive	index	positive	F015	0	yes	11	1.7	0	1	0	2.77252	1	7.76838	4.14465	0.0452967	57.7986	0	0	0.0528461	0	0	0	0	0	0	0.664352	0	0	0	0	0	0	0	1.23056	0.00754945	0	1.69863	0	0	0	0
DA1335	EIN00184	1	0	0	reinfection	1	0	positive	index	positive	FP407	0	no	11.8	0.6	0	0	0	4.87155	1	0.0394758	0.0157903	0	37.352	1.15269	0.0473709	0	6.78194	0.0789515	0	0	1.57114	0.134218	0.0868467	0.371072	0.142113	0.631612	0.0710564	0	0	0	0.0236855	0.00789515	0.0473709	0	0	0.0157903	0	0
DA2830	EIN00184	1	0	1	reinfection	2	738	NA	reinfection	NA	NA	NA	NA	NA	NA	NA	NA	NA	2.68845	1	1.41199	0.933214	0.121724	58.1839	0.0243447	0	0	0.0486894	0	0	0.0730342	10.2086	0	9.1455	0.00811491	0	0	0	0	0	0	5.33149	0	0	0	0	0	0.105494	0.00811491
DA1513	EIN00202	0	0	0	reinfection	0	-175	negative	treatment	negative	Negative	1	yes	24	3	NA	1	0	1.14518	1	0	0.66778	0.0534224	0.520868	0	0.0133556	0	0	0	0	0.0534224	0.0267112	0	0	0	0	0	0	0	0	0	0.27379	0.0066778	0	0	0	0	0	0
DA2245	EIN00202	1	0	1	reinfection	1	0	positive	reinfection	positive	F053_163	1	no	15.9	1.6	0	0	0	8.98831	2	17.6761	2.55162	0.0548734	0.00685918	10.522	0.00685918	0.0823102	0	0	0.0411551	0.0137184	14.6169	0	0.925989	0	18.5747	0	0.198916	0	0	2.53104	0.459565	0	0	0.329241	0	0	0.377255	0
DA2355	EIN00202	0	0	0	reinfection	2	30	negative	recovery	negative	Negative	1	no	28.1	1.6	NA	0	0	7.11754	4	2.47837	26.6701	0.0195147	0	5.41209	0	12.3723	0	0	0.00650491	0.0195147	0.00650491	0	5.5617	0	0.0455344	0	0.35777	0	0	0	0	0.00650491	0	15.9891	0	0	0	0
DA2710	EIN00202	1	0	1	reinfection	3	135	positive	reinfection	positive	F053_163	1	no	16.5	1.8	0	0	0	8.91126	3	18.4461	0.034057	17.6543	0.00425713	5.32141	0	0	3.32908	0	0.0212857	0.0127714	8.45466	1.34951	0.063857	0.0383142	3.5249	0	0.791826	0	0	0.0212857	0.732226	0.102171	0	0	15.1213	0	0	0.00425713
DA2276	EIN00274	1	0	1	reinfection	1	0	positive	reinfection	positive	FP455	0	no	11.9	0.7	1	0	0	1.13265	1	0.526941	1.2988	0.0222651	93.9513	0	0	0	0	0	0.0074217	0.0074217	0	0	0	0	0	0.103904	0	0	0	0	0.0964821	0.0074217	0	0	0	0	0	0
DA3081	EIN00274	1	0	1	reinfection	2	226	positive	reinfection	positive	FP457	1	no	15.6	1	0	0	0	7.14276	1	7.30259	3.72455	0.0385564	32.5416	1.34176	0	0.0231339	0	0	0.0154226	0.0694016	0	0	0.424121	0	0.840531	5.41333	5.98396	0	0	0	0.0848242	0	0	1.2955	0	0	0.0616903	1.07187
DA2797	EIN00309	1	0	1	reinfection	1	0	positive	reinfection	positive	F002	1	no	23.9	3.8	0	0	0	1.19661	4	0	91.2413	0.0434028	0.0260417	0	0	0.217014	0	0	0.0173611	0	0.0260417	0	0	0	0	0	0.00868056	0	0	0	0	0	0	0	0	0	0	0
DA2826	EIN00309	0	0	0	reinfection	2	7	positive	treatment	positive_maybe	failed	1	no	23.9	3.8	0	0	0	5.27896	1	0	6.39031	0.0118779	0	8.12448	0	0	0	0	0.0593895	0.0593895	30.5143	0	0	0	0.0118779	0.772063	12.8756	0	0	0	0.130657	0.0118779	0	0	0	0	0	0
DA2851	EIN00309	0	0	0	reinfection	3	14	NA	treatment	negative	Negative	1	no	15.6	2.4	NA	0	0	1.07265	4	0.205981	96.7966	0.0284111	0.0284111	0.0142056	0	0.0213083	0	0	0	0.00710278	0.504297	0	0	0	0	0	0	0	0	0	0.262803	0.0142056	0	0	0	0	0	0
DA2875	EIN00309	0	0	0	reinfection	4	20	NA	recovery	positive	F078_126	NA	no	11.3	1.9	NA	0	0	1.87814	2	71.5839	12.8138	0.0654183	0.00817728	0	0	3.24638	0	0	0	0.0163546	0	0	2.56767	0	0	0	0	0	0	0	2.13427	0	0	0	0	0	0	0
DA2911	EIN00309	0	0	0	reinfection	5	28	negative	recovery	positive_maybe	failed	NA	no	9.2	1.7	NA	0	0	10.1757	3	0.0351106	0.0200632	8.73752	0.0300948	0.0050158	23.7649	0.0401264	0.0351106	0	15.6794	4.40387	0.321011	1.4295	1.17871	0.376185	0.150474	2.6985	0	0	1.75553	0.84767	0.0100316	2.10162	0	0.0150474	0	0.25079	0.937955	0.115363
DA2946	EIN00309	0	0	0	reinfection	6	34	negative	recovery	positive	F078_126	NA	no	9.2	1.7	NA	0	0	7.02675	3	0	0.143421	32.933	4.06956	0.107565	0.0717103	0	12.7286	0	7.83435	0	0	0.0537827	0.0537827	0.340624	0.250986	0.0358551	0.0358551	0.0358551	1.68519	2.33058	0	0.0717103	0	0	0	0.161348	0.0896379	0.412334
DA3091	EIN00309	0	0	1	reinfection	7	77	positive	reinfection	positive	F078_126	1	no	15.9	3.2	0	0	0	1.07882	4	0	0.0380662	0.190331	0.114199	0.114199	0	96.2695	0.0380662	0	0	0.114199	0	0	1.14199	0.0761325	0	0	0	0	0	0	0	0	0.0380662	0	0	0	0	0
DA2803	EIN00310	1	0	1	reinfection	1	0	positive	reinfection	positive	F014_020	0	no	13	1	1	0	0	9.06952	3	0.458745	0.187375	25.4765	9.09737	10.1764	0	0.32306	1.47961	0	0	0	0.717193	0.982102	0.503974	0.684887	0	0.0581508	0	0.0064612	0	0	0.187375	0.0775344	0	0	0	0	0.116302	1.35039
DA2845	EIN00310	0	0	0	reinfection	2	7	NA	treatment	positive	F014_020	NA	no	9.9	0.9	NA	0	0	16.8892	3	0	1.49543	0.826882	0	0.158339	0.694933	0.457424	1.72414	0.211119	0.800493	7.70584	0.105559	4.33673	0.0879662	0.0439831	0.131949	11.0662	0	0.606967	0	1.88248	0.492611	0.0175932	1.90007	0.0439831	4.71499	0	0	0.193526
DA2940	EIN00310	0	0	0	reinfection	3	29	negative	recovery	positive	F015	NA	no	11.3	0.9	NA	0	0	7.06963	2	34.6217	1.05634	0.163773	0.171962	0.900753	0.0573207	0.00818867	0	0	0.147396	0.0818867	3.96331	0.0327547	2.47298	4.36456	6.81297	0.049132	0	0.024566	0	0.0655093	0.024566	0	0	0	0.00818867	0	1.44939	4.13528
DA2894	EIN00321	1	0	1	reinfection	1	0	positive	reinfection	positive	OddUM18_2	1	no	135.1	1.3	0	0	0	3.12999	1	0.200749	0.240899	0.0133833	0.107066	0.0535332	0.0133833	0	0	0	0.00669165	53.1718	4.26927	0	2.59636	0.354657	9.24786	0	0	0	0	0	0.0669165	0	0	0	0	0.441649	0.0133833	5.67452
[truncated: 71 more columns]
